# Supplementary material for: Regulation of PVT‐CeA Circuit in Deoxynivalenol‐Induced Anorexia and Aversive‐Like Emotions
Source: Adv Sci (Weinh). 2025 Feb 28;12(16):2417068. doi: 10.1002/advs.202417068 (PMC12021098; doi:10.1002/advs.202417068)
Supplement: Supplementary file 2 — Supporting Information [file ADVS-12-2417068-s001.xlsx]

## Sheet: Figure.1 statistics
Figure.1
B-C											D-E											F-G											H-I
food intake				commutative food intake				dark/light food intake			locomotor activity			commutative locomotor activity			dark/light locomotor activity					HEAT				commutative HEAT				dark/light HEAT			feeding frequency				commutative feeding frequency				dark/light feeding frequency
interaction	P<0.0001			interaction	P<0.0001			interaction	P=0.0316		interaction	P<0.0001		interaction	P<0.0001		interaction	P=0.3033				interaction	P=0.0002			interaction	P=0.0005			interaction	P=0.0586		interaction	P=0.0004			interaction	P<0.0001			interaction	P=0.0116
time	P<0.0001			time	P<0.0001			time	P=0.1288		time	P<0.0001		time	P<0.0001		time	P=0.0440				time	P<0.0001			time	P<0.0001			time	P<0.0001		time	P<0.0001			time	P<0.0001			time	P<0.0001
group	P<0.0001			group	P<0.0001			group	P<0.0001		group	P<0.0001		group	P<0.0001		group	P=0.9589				group	P<0.0001			group	P<0.0001			group	P=0.0007		group	P<0.0001			group	P<0.0001			group	P<0.0001
2 way ANOVA				2 way ANOVA				2 way ANOVA			2 way ANOVA			2 way ANOVA			2 way ANOVA					2 way ANOVA				2 way ANOVA				2 way ANOVA			2 way ANOVA				2 way ANOVA				2 way ANOVA
Tukey's multiple comparisons test	Summary	Adjusted P Value		Tukey's multiple comparisons test	Summary	Adjusted P Value		Tukey's multiple comparisons test	Summary	Adjusted P Value	Tukey's multiple comparisons test	Summary	Adjusted P Value	Tukey's multiple comparisons test	Summary	Adjusted P Value	Tukey's multiple comparisons test			Summary	Adjusted P Value	Tukey's multiple comparisons test	Summary	Adjusted P Value		Tukey's multiple comparisons test	Summary	Adjusted P Value		Tukey's multiple comparisons test	Summary	Adjusted P Value	Tukey's multiple comparisons test	Summary	Adjusted P Value		Tukey's multiple comparisons test	Summary	Adjusted P Value		Tukey's multiple comparisons test	Summary	Adjusted P Value
0-3				0-3				Dark			0-3			0-3			Dark					0-3				0-3				Dark			0-3				0-3				Dark
vehicle vs. DON 1 mg/kg	ns	0.9472		Vehicle vs. DON 1 mg/kg	ns	0.9472		vehicle vs. DON 1 mg/kg	**	0.008	vehicle vs. DON 1 mg/kg	**	0.0058	vehicle vs. DON 1 mg/kg	**	0.0058	vehicle vs. DON 1 mg/kg			ns	>0.9999	vehicle vs. DON 1 mg/kg	ns	0.1079		vehicle vs. DON 1 mg/kg	ns	0.1079		vehicle vs. DON 1 mg/kg	***	0.0008	vehicle vs. DON 1 mg/kg	*	0.0101		vehicle vs. DON 1 mg/kg	*	0.0101		vehicle vs. DON 1 mg/kg	**	0.001
vehicle vs. DON 2.5 mg/kg	ns	0.3597		Vehicle vs. DON 2.5 mg/kg	ns	0.3597		vehicle vs. DON 2.5 mg/kg	****	<0.0001	vehicle vs. DON 2.5 mg/kg	**	0.0097	vehicle vs. DON 2.5 mg/kg	**	0.0097	vehicle vs. DON 2.5 mg/kg			ns	0.9976	vehicle vs. DON 2.5 mg/kg	ns	0.1516		vehicle vs. DON 2.5 mg/kg	ns	0.1516		vehicle vs. DON 2.5 mg/kg	**	0.002	vehicle vs. DON 2.5 mg/kg	ns	0.2031		vehicle vs. DON 2.5 mg/kg	ns	0.2031		vehicle vs. DON 2.5 mg/kg	****	<0.0001
vehicle vs. DON 5 mg/kg	ns	0.0638		Vehicle vs. DON 5 mg/kg	ns	0.9592		vehicle vs. DON 5 mg/kg	****	<0.0001	vehicle vs. DON 5 mg/kg	**	0.0025	vehicle vs. DON 5 mg/kg	**	0.0025	vehicle vs. DON 5 mg/kg			ns	0.9924	vehicle vs. DON 5 mg/kg	ns	0.0584		vehicle vs. DON 5 mg/kg	ns	0.0584		vehicle vs. DON 5 mg/kg	*	0.0149	vehicle vs. DON 5 mg/kg	*	0.0366		vehicle vs. DON 5 mg/kg	*	0.0366		vehicle vs. DON 5 mg/kg	****	<0.0001
DON 1 mg/kg vs. DON 2.5 mg/kg	ns	0.3418		DON 1 mg/kg vs. DON 2.5 mg/kg	ns	0.3418		DON 1 mg/kg vs. DON 2.5 mg/kg	#	0.013	DON 1 mg/kg vs. DON 2.5 mg/kg	ns	0.1989	DON 1 mg/kg vs. DON 2.5 mg/kg	ns	0.1989	DON 1 mg/kg vs. DON 2.5 mg/kg			ns	0.9906	DON 1 mg/kg vs. DON 2.5 mg/kg	ns	0.7087		DON 1 mg/kg vs. DON 2.5 mg/kg	ns	0.7087		DON 1 mg/kg vs. DON 2.5 mg/kg	ns	0.0683	DON 1 mg/kg vs. DON 2.5 mg/kg	ns	0.9182		DON 1 mg/kg vs. DON 2.5 mg/kg	ns	0.9182		DON 1 mg/kg vs. DON 2.5 mg/kg	ns	0.5537
DON 1 mg/kg vs. DON 5 mg/kg	#	0.0451		DON 1 mg/kg vs. DON 5 mg/kg	ns	0.9929		DON 1 mg/kg vs. DON 5 mg/kg	##	0.0016	DON 1 mg/kg vs. DON 5 mg/kg	#	0.0297	DON 1 mg/kg vs. DON 5 mg/kg	#	0.0297	DON 1 mg/kg vs. DON 5 mg/kg			ns	0.9774	DON 1 mg/kg vs. DON 5 mg/kg	ns	0.3129		DON 1 mg/kg vs. DON 5 mg/kg	ns	0.3129		DON 1 mg/kg vs. DON 5 mg/kg	ns	0.1788	DON 1 mg/kg vs. DON 5 mg/kg	ns	0.5551		DON 1 mg/kg vs. DON 5 mg/kg	ns	0.5551		DON 1 mg/kg vs. DON 5 mg/kg	#	0.0495
DON 2.5 mg/kg vs. DON 5 mg/kg	ns	0.4714		DON 2.5 mg/kg vs. DON 5 mg/kg	ns	0.9879		DON 2.5 mg/kg vs. DON 5 mg/kg	ns	0.9051	DON 2.5 mg/kg vs. DON 5 mg/kg	ns	0.8609	DON 2.5 mg/kg vs. DON 5 mg/kg	ns	0.8609	DON 2.5 mg/kg vs. DON 5 mg/kg			ns	>0.9999	DON 2.5 mg/kg vs. DON 5 mg/kg	ns	0.5533		DON 2.5 mg/kg vs. DON 5 mg/kg	ns	0.5533		DON 2.5 mg/kg vs. DON 5 mg/kg	ns	0.9056	DON 2.5 mg/kg vs. DON 5 mg/kg	ns	0.0754		DON 2.5 mg/kg vs. DON 5 mg/kg	ns	0.0754		DON 2.5 mg/kg vs. DON 5 mg/kg	ns	0.5565
3-6				0-6				Light			3-6			0-6			Light					3-6				0-6				Light			3-6				0-6				Light
vehicle vs. DON 1 mg/kg	ns	0.7536		Vehicle vs. DON 1 mg/kg	ns	0.6678		vehicle vs. DON 1 mg/kg	ns	0.9585	vehicle vs. DON 1 mg/kg	ns	0.2347	vehicle vs. DON 1 mg/kg	**	0.0062	vehicle vs. DON 1 mg/kg			ns	>0.9999	vehicle vs. DON 1 mg/kg	**	0.0051		vehicle vs. DON 1 mg/kg	**	0.0042		vehicle vs. DON 1 mg/kg	ns	0.3845	vehicle vs. DON 1 mg/kg	ns	0.4784		vehicle vs. DON 1 mg/kg	ns	0.0653		vehicle vs. DON 1 mg/kg	ns	0.9335
vehicle vs. DON 2.5 mg/kg	ns	0.1025		Vehicle vs. DON 2.5 mg/kg	*	0.0466		vehicle vs. DON 2.5 mg/kg	ns	0.0733	vehicle vs. DON 2.5 mg/kg	*	0.0347	vehicle vs. DON 2.5 mg/kg	**	0.0022	vehicle vs. DON 2.5 mg/kg			ns	0.9997	vehicle vs. DON 2.5 mg/kg	**	0.0063		vehicle vs. DON 2.5 mg/kg	*	0.0169		vehicle vs. DON 2.5 mg/kg	***	0.0008	vehicle vs. DON 2.5 mg/kg	ns	0.1063		vehicle vs. DON 2.5 mg/kg	ns	0.0976		vehicle vs. DON 2.5 mg/kg	ns	0.1755
vehicle vs. DON 5 mg/kg	ns	0.0635		Vehicle vs. DON 5 mg/kg	ns	0.0509		vehicle vs. DON 5 mg/kg	*	0.0303	vehicle vs. DON 5 mg/kg	**	0.0035	vehicle vs. DON 5 mg/kg	***	0.0003	vehicle vs. DON 5 mg/kg			ns	>0.9999	vehicle vs. DON 5 mg/kg	**	0.0094		vehicle vs. DON 5 mg/kg	*	0.0183		vehicle vs. DON 5 mg/kg	ns	0.1414	vehicle vs. DON 5 mg/kg	*	0.0411		vehicle vs. DON 5 mg/kg	*	0.03		vehicle vs. DON 5 mg/kg	ns	0.3071
DON 1 mg/kg vs. DON 2.5 mg/kg	ns	0.1076		DON 1 mg/kg vs. DON 2.5 mg/kg	#	0.0384		DON 1 mg/kg vs. DON 2.5 mg/kg	#	0.0205	DON 1 mg/kg vs. DON 2.5 mg/kg	ns	0.4265	DON 1 mg/kg vs. DON 2.5 mg/kg	ns	0.2286	DON 1 mg/kg vs. DON 2.5 mg/kg			ns	>0.9999	DON 1 mg/kg vs. DON 2.5 mg/kg	ns	0.1424		DON 1 mg/kg vs. DON 2.5 mg/kg	ns	0.2134		DON 1 mg/kg vs. DON 2.5 mg/kg	ns	0.0734	DON 1 mg/kg vs. DON 2.5 mg/kg	ns	0.6602		DON 1 mg/kg vs. DON 2.5 mg/kg	ns	0.977		DON 1 mg/kg vs. DON 2.5 mg/kg	#	0.0468
DON 1 mg/kg vs. DON 5 mg/kg	ns	0.0977		DON 1 mg/kg vs. DON 5 mg/kg	ns	0.1246		DON 1 mg/kg vs. DON 5 mg/kg	##	0.0074	DON 1 mg/kg vs. DON 5 mg/kg	#	0.0397	DON 1 mg/kg vs. DON 5 mg/kg	#	0.0113	DON 1 mg/kg vs. DON 5 mg/kg			ns	>0.9999	DON 1 mg/kg vs. DON 5 mg/kg	ns	0.082		DON 1 mg/kg vs. DON 5 mg/kg	ns	0.1561		DON 1 mg/kg vs. DON 5 mg/kg	ns	0.3774	DON 1 mg/kg vs. DON 5 mg/kg	ns	0.0946		DON 1 mg/kg vs. DON 5 mg/kg	ns	0.1206		DON 1 mg/kg vs. DON 5 mg/kg	ns	0.0982
DON 2.5 mg/kg vs. DON 5 mg/kg	ns	0.8718		DON 2.5 mg/kg vs. DON 5 mg/kg	ns	0.915		DON 2.5 mg/kg vs. DON 5 mg/kg	ns	0.9844	DON 2.5 mg/kg vs. DON 5 mg/kg	ns	0.4934	DON 2.5 mg/kg vs. DON 5 mg/kg	ns	0.5327	DON 2.5 mg/kg vs. DON 5 mg/kg			ns	0.9997	DON 2.5 mg/kg vs. DON 5 mg/kg	ns	0.6826		DON 2.5 mg/kg vs. DON 5 mg/kg	ns	0.6142		DON 2.5 mg/kg vs. DON 5 mg/kg	ns	0.9908	DON 2.5 mg/kg vs. DON 5 mg/kg	ns	0.1435		DON 2.5 mg/kg vs. DON 5 mg/kg	ns	0.0711		DON 2.5 mg/kg vs. DON 5 mg/kg	ns	0.9891
6-12				0-12							6-12			0-12								6-12				0-12							6-12				0-12
vehicle vs. DON 1 mg/kg	ns	0.1044		Vehicle vs. DON 1 mg/kg	ns	0.0762					vehicle vs. DON 1 mg/kg	ns	0.9924	vehicle vs. DON 1 mg/kg	ns	0.4625						vehicle vs. DON 1 mg/kg	ns	0.1343		vehicle vs. DON 1 mg/kg	*	0.0122					vehicle vs. DON 1 mg/kg	ns	0.2853		vehicle vs. DON 1 mg/kg	ns	0.0733
vehicle vs. DON 2.5 mg/kg	****	<0.0001		Vehicle vs. DON 2.5 mg/kg	****	<0.0001					vehicle vs. DON 2.5 mg/kg	*	0.0435	vehicle vs. DON 2.5 mg/kg	**	0.0039						vehicle vs. DON 2.5 mg/kg	**	0.0031		vehicle vs. DON 2.5 mg/kg	**	0.0027					vehicle vs. DON 2.5 mg/kg	ns	0.0607		vehicle vs. DON 2.5 mg/kg	**	0.0011
vehicle vs. DON 5 mg/kg	***	0.001		Vehicle vs. DON 5 mg/kg	**	0.0023					vehicle vs. DON 5 mg/kg	**	0.0016	vehicle vs. DON 5 mg/kg	***	0.0002						vehicle vs. DON 5 mg/kg	**	0.0095		vehicle vs. DON 5 mg/kg	*	0.0111					vehicle vs. DON 5 mg/kg	*	0.0493		vehicle vs. DON 5 mg/kg	**	0.0015
DON 1 mg/kg vs. DON 2.5 mg/kg	#	0.0105		DON 1 mg/kg vs. DON 2.5 mg/kg	##	0.0022					DON 1 mg/kg vs. DON 2.5 mg/kg	ns	0.0514	DON 1 mg/kg vs. DON 2.5 mg/kg	#	0.0433						DON 1 mg/kg vs. DON 2.5 mg/kg	ns	0.068		DON 1 mg/kg vs. DON 2.5 mg/kg	ns	0.106					DON 1 mg/kg vs. DON 2.5 mg/kg	ns	0.7544		DON 1 mg/kg vs. DON 2.5 mg/kg	ns	0.6732
DON 1 mg/kg vs. DON 5 mg/kg	#	0.0349		DON 1 mg/kg vs. DON 5 mg/kg	#	0.0433					DON 1 mg/kg vs. DON 5 mg/kg	##	0.0029	DON 1 mg/kg vs. DON 5 mg/kg	##	0.0031						DON 1 mg/kg vs. DON 5 mg/kg	ns	0.2135		DON 1 mg/kg vs. DON 5 mg/kg	ns	0.1826					DON 1 mg/kg vs. DON 5 mg/kg	ns	0.8519		DON 1 mg/kg vs. DON 5 mg/kg	ns	0.2241
DON 2.5 mg/kg vs. DON 5 mg/kg	ns	0.9878		DON 2.5 mg/kg vs. DON 5 mg/kg	ns	0.9769					DON 2.5 mg/kg vs. DON 5 mg/kg	ns	0.5972	DON 2.5 mg/kg vs. DON 5 mg/kg	ns	0.4169						DON 2.5 mg/kg vs. DON 5 mg/kg	ns	0.7386		DON 2.5 mg/kg vs. DON 5 mg/kg	ns	0.6793					DON 2.5 mg/kg vs. DON 5 mg/kg	ns	0.9011		DON 2.5 mg/kg vs. DON 5 mg/kg	ns	0.3204
12-18				0-18							12-18			0-18								12-18				0-18							12-18				0-18
vehicle vs. DON 1 mg/kg	ns	0.5423		Vehicle vs. DON 1 mg/kg	**	0.0084					vehicle vs. DON 1 mg/kg	ns	0.9354	vehicle vs. DON 1 mg/kg	ns	0.5571						vehicle vs. DON 1 mg/kg	ns	0.864		vehicle vs. DON 1 mg/kg	ns	0.0633					vehicle vs. DON 1 mg/kg	ns	0.9553		vehicle vs. DON 1 mg/kg	ns	0.2231
vehicle vs. DON 2.5 mg/kg	ns	0.1413		Vehicle vs. DON 2.5 mg/kg	****	<0.0001					vehicle vs. DON 2.5 mg/kg	ns	0.1902	vehicle vs. DON 2.5 mg/kg	**	0.0093						vehicle vs. DON 2.5 mg/kg	*	0.0131		vehicle vs. DON 2.5 mg/kg	**	0.0023					vehicle vs. DON 2.5 mg/kg	**	0.0062		vehicle vs. DON 2.5 mg/kg	****	<0.0001
vehicle vs. DON 5 mg/kg	**	0.0054		Vehicle vs. DON 5 mg/kg	***	0.0002					vehicle vs. DON 5 mg/kg	*	0.0394	vehicle vs. DON 5 mg/kg	***	0.0008						vehicle vs. DON 5 mg/kg	ns	0.1468		vehicle vs. DON 5 mg/kg	*	0.0237					vehicle vs. DON 5 mg/kg	ns	0.149		vehicle vs. DON 5 mg/kg	***	0.0002
DON 1 mg/kg vs. DON 2.5 mg/kg	ns	0.5771		DON 1 mg/kg vs. DON 2.5 mg/kg	##	0.0076					DON 1 mg/kg vs. DON 2.5 mg/kg	ns	0.2053	DON 1 mg/kg vs. DON 2.5 mg/kg	#	0.0454						DON 1 mg/kg vs. DON 2.5 mg/kg	ns	0.0839		DON 1 mg/kg vs. DON 2.5 mg/kg	ns	0.0728					DON 1 mg/kg vs. DON 2.5 mg/kg	ns	0.2154		DON 1 mg/kg vs. DON 2.5 mg/kg	ns	0.2479
DON 1 mg/kg vs. DON 5 mg/kg	#	0.0148		DON 1 mg/kg vs. DON 5 mg/kg	##	0.0066					DON 1 mg/kg vs. DON 5 mg/kg	ns	0.051	DON 1 mg/kg vs. DON 5 mg/kg	###	0.0007						DON 1 mg/kg vs. DON 5 mg/kg	ns	0.2098		DON 1 mg/kg vs. DON 5 mg/kg	ns	0.1694					DON 1 mg/kg vs. DON 5 mg/kg	ns	0.3109		DON 1 mg/kg vs. DON 5 mg/kg	#	0.0138
DON 2.5 mg/kg vs. DON 5 mg/kg	ns	0.2397		DON 2.5 mg/kg vs. DON 5 mg/kg	ns	0.696					DON 2.5 mg/kg vs. DON 5 mg/kg	ns	0.9641	DON 2.5 mg/kg vs. DON 5 mg/kg	ns	0.5047						DON 2.5 mg/kg vs. DON 5 mg/kg	ns	0.8891		DON 2.5 mg/kg vs. DON 5 mg/kg	ns	0.7469					DON 2.5 mg/kg vs. DON 5 mg/kg	ns	>0.9999		DON 2.5 mg/kg vs. DON 5 mg/kg	ns	0.3394
18-24				0-24							18-24			0-24								18-24				0-24							18-24				0-24
vehicle vs. DON 1 mg/kg	ns	0.5574		Vehicle vs. DON 1 mg/kg	*	0.0194					vehicle vs. DON 1 mg/kg	ns	0.7036	vehicle vs. DON 1 mg/kg	ns	0.4503						vehicle vs. DON 1 mg/kg	ns	0.1668		vehicle vs. DON 1 mg/kg	ns	0.0573					vehicle vs. DON 1 mg/kg	ns	0.94		vehicle vs. DON 1 mg/kg	ns	0.3612
vehicle vs. DON 2.5 mg/kg	*	0.0389		Vehicle vs. DON 2.5 mg/kg	****	<0.0001					vehicle vs. DON 2.5 mg/kg	ns	0.0754	vehicle vs. DON 2.5 mg/kg	*	0.0101						vehicle vs. DON 2.5 mg/kg	***	0.0002		vehicle vs. DON 2.5 mg/kg	**	0.001					vehicle vs. DON 2.5 mg/kg	ns	0.1632		vehicle vs. DON 2.5 mg/kg	****	<0.0001
vehicle vs. DON 5 mg/kg	*	0.0405		Vehicle vs. DON 5 mg/kg	****	<0.0001					vehicle vs. DON 5 mg/kg	**	0.0077	vehicle vs. DON 5 mg/kg	***	0.0008						vehicle vs. DON 5 mg/kg	ns	0.1962		vehicle vs. DON 5 mg/kg	*	0.0287					vehicle vs. DON 5 mg/kg	ns	0.7306		vehicle vs. DON 5 mg/kg	****	<0.0001
DON 1 mg/kg vs. DON 2.5 mg/kg	#	0.0237		DON 1 mg/kg vs. DON 2.5 mg/kg	##	0.0018					DON 1 mg/kg vs. DON 2.5 mg/kg	ns	0.2429	DON 1 mg/kg vs. DON 2.5 mg/kg	#	0.0421						DON 1 mg/kg vs. DON 2.5 mg/kg	ns	0.1231		DON 1 mg/kg vs. DON 2.5 mg/kg	ns	0.0717					DON 1 mg/kg vs. DON 2.5 mg/kg	ns	0.0725		DON 1 mg/kg vs. DON 2.5 mg/kg	ns	0.1232
DON 1 mg/kg vs. DON 5 mg/kg	#	0.0267		DON 1 mg/kg vs. DON 5 mg/kg	##	0.0017					DON 1 mg/kg vs. DON 5 mg/kg	ns	0.0769	DON 1 mg/kg vs. DON 5 mg/kg	###	0.0005						DON 1 mg/kg vs. DON 5 mg/kg	ns	0.7666		DON 1 mg/kg vs. DON 5 mg/kg	ns	0.2228					DON 1 mg/kg vs. DON 5 mg/kg	ns	0.495		DON 1 mg/kg vs. DON 5 mg/kg	#	0.01
DON 2.5 mg/kg vs. DON 5 mg/kg	ns	>0.9999		DON 2.5 mg/kg vs. DON 5 mg/kg	ns	0.7291					DON 2.5 mg/kg vs. DON 5 mg/kg	ns	>0.9999	DON 2.5 mg/kg vs. DON 5 mg/kg	ns	0.6689						DON 2.5 mg/kg vs. DON 5 mg/kg	ns	0.9949		DON 2.5 mg/kg vs. DON 5 mg/kg	ns	0.8648					DON 2.5 mg/kg vs. DON 5 mg/kg	ns	0.8854		DON 2.5 mg/kg vs. DON 5 mg/kg	ns	0.6362
24-48				0-48							24-48			0-48								24-48				0-48							24-48				0-48
vehicle vs. DON 1 mg/kg	ns	0.8075		Vehicle vs. DON 1 mg/kg	*	0.01					vehicle vs. DON 1 mg/kg	ns	0.4503	vehicle vs. DON 1 mg/kg	ns	0.4503						vehicle vs. DON 1 mg/kg	ns	0.969		vehicle vs. DON 1 mg/kg	**	0.006					vehicle vs. DON 1 mg/kg	ns	0.3658		vehicle vs. DON 1 mg/kg	ns	0.358
vehicle vs. DON 2.5 mg/kg	****	<0.0001		Vehicle vs. DON 2.5 mg/kg	****	<0.0001					vehicle vs. DON 2.5 mg/kg	*	0.0101	vehicle vs. DON 2.5 mg/kg	*	0.0101						vehicle vs. DON 2.5 mg/kg	***	0.0007		vehicle vs. DON 2.5 mg/kg	***	0.0007					vehicle vs. DON 2.5 mg/kg	****	<0.0001		vehicle vs. DON 2.5 mg/kg	****	<0.0001
vehicle vs. DON 5 mg/kg	**	0.0027		Vehicle vs. DON 5 mg/kg	****	<0.0001					vehicle vs. DON 5 mg/kg	***	0.0008	vehicle vs. DON 5 mg/kg	***	0.0008						vehicle vs. DON 5 mg/kg	ns	0.0595		vehicle vs. DON 5 mg/kg	*	0.031					vehicle vs. DON 5 mg/kg	****	<0.0001		vehicle vs. DON 5 mg/kg	****	<0.0001
DON 1 mg/kg vs. DON 2.5 mg/kg	###	0.0004		DON 1 mg/kg vs. DON 2.5 mg/kg	###	0.0001					DON 1 mg/kg vs. DON 2.5 mg/kg	#	0.0421	DON 1 mg/kg vs. DON 2.5 mg/kg	#	0.0421						DON 1 mg/kg vs. DON 2.5 mg/kg	ns	0.068		DON 1 mg/kg vs. DON 2.5 mg/kg	ns	0.1069					DON 1 mg/kg vs. DON 2.5 mg/kg	ns	0.1053		DON 1 mg/kg vs. DON 2.5 mg/kg	ns	0.1209
DON 1 mg/kg vs. DON 5 mg/kg	##	0.0072		DON 1 mg/kg vs. DON 5 mg/kg	###	0.0008					DON 1 mg/kg vs. DON 5 mg/kg	###	0.0005	DON 1 mg/kg vs. DON 5 mg/kg	###	0.0005						DON 1 mg/kg vs. DON 5 mg/kg	ns	0.2319		DON 1 mg/kg vs. DON 5 mg/kg	ns	0.3005					DON 1 mg/kg vs. DON 5 mg/kg	#	0.0103		DON 1 mg/kg vs. DON 5 mg/kg	#	0.0105
DON 2.5 mg/kg vs. DON 5 mg/kg	ns	0.995		DON 2.5 mg/kg vs. DON 5 mg/kg	ns	0.9636					DON 2.5 mg/kg vs. DON 5 mg/kg	ns	0.6688	DON 2.5 mg/kg vs. DON 5 mg/kg	ns	0.6688						DON 2.5 mg/kg vs. DON 5 mg/kg	ns	0.9997		DON 2.5 mg/kg vs. DON 5 mg/kg	ns	0.9616					DON 2.5 mg/kg vs. DON 5 mg/kg	ns	0.652		DON 2.5 mg/kg vs. DON 5 mg/kg	ns	0.6414
K				P				U
the total distance (mm) of OPT				the open arm duration (s) of EPM				CPA-pre test
one-way ANOVA	P=0.0027			one-way ANOVA	P=0.6871			one-way ANOVA	P=0.7096
Tukey's multiple comparisons test	Summary	Adjusted P Value		Tukey's multiple comparisons test	Summary	Adjusted P Value		Tukey's multiple comparisons test	Summary	Adjusted P Value
Vehicle vs. 1 mg/kg	ns	0.3966		Vehicle vs. 1 mg/kg	ns	0.992		Vehicle vs. 1 mg/kg	ns	0.883
Vehicle vs. 2.5 mg/kg	ns	0.0932		Vehicle vs. 2.5 mg/kg	ns	0.7553		Vehicle vs. 2.5 mg/kg	ns	0.7017
Vehicle vs. 5 mg/kg	**	0.0014		Vehicle vs. 5 mg/kg	ns	0.9994		Vehicle vs. 5 mg/kg	ns	0.7839
1 mg/kg vs. 2.5 mg/kg	ns	0.8545		1 mg/kg vs. 2.5 mg/kg	ns	0.8931		1 mg/kg vs. 2.5 mg/kg	ns	0.985
1 mg/kg vs. 5 mg/kg	ns	0.0967		1 mg/kg vs. 5 mg/kg	ns	0.9774		1 mg/kg vs. 5 mg/kg	ns	0.9968
2.5 mg/kg vs. 5 mg/kg	ns	0.396		2.5 mg/kg vs. 5 mg/kg	ns	0.6847		2.5 mg/kg vs. 5 mg/kg	ns	0.9989
L				Q
the average speed (mm/s) of OPT				the open arm entry of EPM				CPA-post test
one-way ANOVA	P=0.0091			one-way ANOVA	P=0.0115			one-way ANOVA	P=0.7096
								V
Tukey's multiple comparisons test	Summary	Adjusted P Value		Tukey's multiple comparisons test	Summary	Adjusted P Value		Tukey's multiple comparisons test	Summary	Adjusted P Value
Vehicle vs. 1 mg/kg	*	0.0214		Vehicle vs. 1 mg/kg	ns	0.7804		Vehicle vs. 1 mg/kg	ns	0.9232
Vehicle vs. 2.5 mg/kg	*	0.0305		Vehicle vs. 2.5 mg/kg	ns	>0.9999		Vehicle vs. 2.5 mg/kg	*	0.0219
Vehicle vs. 5 mg/kg	*	0.0232		Vehicle vs. 5 mg/kg	*	0.0181		Vehicle vs. 5 mg/kg	***	0.0005
1 mg/kg vs. 2.5 mg/kg	ns	0.9989		1 mg/kg vs. 2.5 mg/kg	ns	>0.9999		1 mg/kg vs. 2.5 mg/kg	ns	0.0928
1 mg/kg vs. 5 mg/kg	ns	>0.9999		1 mg/kg vs. 5 mg/kg	ns	0.6643		1 mg/kg vs. 5 mg/kg	##	0.003
2.5 mg/kg vs. 5 mg/kg	ns	0.9995		2.5 mg/kg vs. 5 mg/kg	ns	0.4852		2.5 mg/kg vs. 5 mg/kg	ns	0.5191
M				R
the center duration (s) of OPT				the close arm duration (s) of EPM
one-way ANOVA	P=0.0010			one-way ANOVA	P=0.0409
Tukey's multiple comparisons test	Summary	Adjusted P Value		Tukey's multiple comparisons test	Summary	Adjusted P Value
Vehicle vs. 1 mg/kg	ns	0.2461		Con vs. Don-1	ns	0.1443
Vehicle vs. 2.5 mg/kg	ns	0.0804		Con vs. Don-2.5	ns	0.0553
Vehicle vs. 5 mg/kg	***	0.0004		Con vs. Don-5	ns	0.877
1 mg/kg vs. 2.5 mg/kg	ns	0.9375		Don-1 vs. Don-2.5	ns	0.9682
1 mg/kg vs. 5 mg/kg	ns	0.0649		Don-1 vs. Don-5	ns	0.4798
2.5 mg/kg vs. 5 mg/kg	ns	0.2078		Don-2.5 vs. Don-5	ns	0.2456
N				S
the center distance of OPT				the close arm entry of EPM
one-way ANOVA	P=0.0140			one-way ANOVA	P=0.0477
Tukey's multiple comparisons test	Summary	Adjusted P Value		Tukey's multiple comparisons test	Summary	Adjusted P Value
Vehicle vs. 1 mg/kg	ns	0.8107		Con vs. Don-1	ns	0.9955
Vehicle vs. 2.5 mg/kg	ns	0.3649		Con vs. Don-2.5	ns	0.5106
Vehicle vs. 5 mg/kg	**	0.0097		Con vs. Don-5	ns	0.1112
1 mg/kg vs. 2.5 mg/kg	ns	0.8716		Don-1 vs. Don-2.5	ns	0.3765
1 mg/kg vs. 5 mg/kg	ns	0.0829		Don-1 vs. Don-5	ns	0.0679
2.5 mg/kg vs. 5 mg/kg	ns	0.336		Don-2.5 vs. Don-5	ns	0.789

## Sheet: Figure.2 statistics
Figure.2
(C)
PSD(dB/Hz)
interaction	P=0.0004
time	P=0.0017
group	P=0.0139
					(H)			(Q)
Tukey's multiple comparisons test	Summary	Adjusted P Value			two-tailed unpaired t-test			two-tailed unpaired t-test
					P value	<0.0001		P value	0.0004
delta					P value summary	****		P value summary	***
Vehicle vs. 1 mg/Kg	ns	0.7916			Significantly different (P < 0.05)?	Yes		Significantly different (P < 0.05)?	Yes
Vehicle vs. 2.5 mg/Kg	ns	0.2738
Vehicle vs. 5 mg/Kg	ns	0.0614
1 mg/Kg vs. 2.5 mg/Kg	ns	0.4943
1 mg/Kg vs. 5 mg/Kg	*	0.0203
2.5 mg/Kg vs. 5 mg/Kg	**	0.0029
					K(mIPSC)	Amplitude
theta						two-tailed unpaired t-test
Vehicle vs. 1 mg/Kg	ns	0.7665				P value	0.9068
Vehicle vs. 2.5 mg/Kg	ns	0.1127				P value summary	ns
Vehicle vs. 5 mg/Kg	*	0.0416				Significantly different (P < 0.05)?	No
1 mg/Kg vs. 2.5 mg/Kg	*	0.031
1 mg/Kg vs. 5 mg/Kg	**	0.0043				Frequency
2.5 mg/Kg vs. 5 mg/Kg	**	0.0052				two-tailed unpaired t-test
						P value	0.205
alpha						P value summary	ns
Vehicle vs. 1 mg/Kg	ns	0.9375				Significantly different (P < 0.05)?	No
Vehicle vs. 2.5 mg/Kg	*	0.0423
Vehicle vs. 5 mg/Kg	*	0.0128
1 mg/Kg vs. 2.5 mg/Kg	*	0.0159			L(mEPSC)	Amplitude
1 mg/Kg vs. 5 mg/Kg	***	0.0003				two-tailed unpaired t-test
2.5 mg/Kg vs. 5 mg/Kg	**	0.0011				P value	0.0017
						P value summary	**
beta						Significantly different (P < 0.05)?	Yes
Vehicle vs. 1 mg/Kg	ns	0.3671
Vehicle vs. 2.5 mg/Kg	*	0.0419				Frequency
Vehicle vs. 5 mg/Kg	**	0.004				two-tailed unpaired t-test
1 mg/Kg vs. 2.5 mg/Kg	*	0.0455				P value	0.0045
1 mg/Kg vs. 5 mg/Kg	*	0.0389				P value summary	**
2.5 mg/Kg vs. 5 mg/Kg	ns	0.405				Significantly different (P < 0.05)?	Yes
gamma
Vehicle vs. 1 mg/Kg	ns	0.1018
Vehicle vs. 2.5 mg/Kg	ns	0.6695
Vehicle vs. 5 mg/Kg	ns	0.4695
1 mg/Kg vs. 2.5 mg/Kg	ns	0.1081
1 mg/Kg vs. 5 mg/Kg	ns	0.4692
2.5 mg/Kg vs. 5 mg/Kg	ns	0.4694

## Sheet: Figure.3 statistics
Figure.3
E
two-tailed unpaired t-test
P value	0.0049
P value summary	**
Significantly different (P < 0.05)?	Yes
G					K				P				U
body weight change					the total distance (mm) of OPT				the open arm duration (s) of EPM				CPA-pre test
one-way ANOVA	P<0.0001				one-way ANOVA	0.1815			one-way ANOVA	P=0.0004			one-way ANOVA	p=0.0147
Tukey's multiple comparisons test	Summary	Adjusted P Value			Tukey's multiple comparisons test	Summary	Adjusted P Value		Tukey's multiple comparisons test	Summary	Adjusted P Value		Tukey's multiple comparisons test	Summary	Adjusted P Value
mCherry+NS vs. mCherry+CNO	ns	0.1413			mcherry-ns vs. mcherry-CNO	ns	0.9608		mcherry-ns vs. mcherry-CNO	ns	0.9998		mcherry-ns vs. mcherry-CNO	ns	0.5017
mCherry+NS vs. Gq+NS	ns	0.4111			mcherry-ns vs. Gq-ns	ns	0.3043		mcherry-ns vs. Gq-ns	ns	0.1584		mcherry-ns vs. Gq-ns	ns	0.8086
mCherry+NS vs. Gq+CNO	****	<0.0001			mcherry-ns vs. Gq-CNO	ns	0.9842		mcherry-ns vs. Gq-CNO	ns	0.0511		mcherry-ns vs. Gq-CNO	ns	0.06
mCherry+CNO vs. Gq+NS	ns	0.9183			mcherry-CNO vs. Gq-ns	ns	0.6752		mcherry-CNO vs. Gq-ns	ns	0.1828		mcherry-CNO vs. Gq-ns	ns	0.743
mCherry+CNO vs. Gq+CNO	*	0.0145			mcherry-CNO vs. Gq-CNO	ns	0.8043		mcherry-CNO vs. Gq-CNO	*	0.0428		mcherry-CNO vs. Gq-CNO	ns	0.6873
Gq+NS vs. Gq+CNO	**	0.0026			Gq-ns vs. Gq-CNO	ns	0.5323		Gq-ns vs. Gq-CNO	***	0.0001		Gq-ns vs. Gq-CNO	ns	0.082
H					L				Q				V
cumulative food intake					the average speed (mm/s) of OPT				the open arm entry of EPM				CPA-post test
two-way ANOVA					one-way ANOVA	P=0.1377			one-way ANOVA	0.0845			one-way ANOVA	P=0.0139
interaction	<0.0001
time	0.0006				Tukey's multiple comparisons test	Summary	Adjusted P Value		Tukey's multiple comparisons test	Summary	Adjusted P Value		Tukey's multiple comparisons test	Summary	Adjusted P Value
group	0.0001				mcherry-ns vs. mcherry-CNO	ns	0.9652		mcherry-ns vs. mcherry-CNO	ns	0.2583		mcherry-ns vs. mcherry-DON	ns	0.9993
					mcherry-ns vs. Gq-ns	ns	0.3243		mcherry-ns vs. Gq-ns	ns	0.1487		mcherry-ns vs. Gq-ns	ns	0.8795
Tukey's multiple comparisons test		Summary	Adjusted P Value		mcherry-ns vs. Gq-CNO	ns	0.9301		mcherry-ns vs. Gq-CNO	ns	0.9958		mcherry-ns vs. Gq-DON	ns	0.0793
					mcherry-CNO vs. Gq-ns	ns	0.5944		mcherry-CNO vs. Gq-ns	ns	0.9904		mcherry-DON vs. Gq-ns	ns	0.9251
1					mcherry-CNO vs. Gq-CNO	ns	0.7076		mcherry-CNO vs. Gq-CNO	ns	0.4148		mcherry-DON vs. Gq-DON	ns	0.0606
mCherry+NS vs. mCherry+CNO		ns	0.9841		Gq-ns vs. Gq-CNO	ns	0.1095		Gq-ns vs. Gq-CNO	ns	0.2674		Gq-ns vs. Gq-DON	*	0.0135
mCherry+NS vs. hM3Dq+NS		ns	0.1362
mCherry+NS vs. hM3Dq+CNO		ns	0.9756		M				R
mCherry+CNO vs. hM3Dq+NS		ns	0.7215		the center duration (s) of OPT				the close arm duration (s) of EPM
mCherry+CNO vs. hM3Dq+CNO		ns	0.8087		one-way ANOVA	P=0.0006			one-way ANOVA	P=0.0028
hM3Dq+NS vs. hM3Dq+CNO		ns	0.4268
					Tukey's multiple comparisons test	Summary	Adjusted P Value		Tukey's multiple comparisons test	Summary	Adjusted P Value
2					mcherry-ns vs. mcherry-CNO	ns	0.9488		mcherry+NS vs. mCherry+CNO	ns	0.9998
mCherry+NS vs. mCherry+CNO		ns	0.6912		mcherry-ns vs. Gq-ns	ns	0.9928		mcherry+NS vs. Gq+NS	ns	0.722
mCherry+NS vs. hM3Dq+NS		ns	0.25		mcherry-ns vs. Gq-CNO	**	0.0058		mcherry+NS vs. Gq+CNO	*	0.0349
mCherry+NS vs. hM3Dq+CNO		ns	0.1306		mcherry-CNO vs. Gq-ns	ns	0.9933		mCherry+CNO vs. Gq+NS	ns	0.7712
mCherry+CNO vs. hM3Dq+NS		*	0.0175		mcherry-CNO vs. Gq-CNO	**	0.0013		mCherry+CNO vs. Gq+CNO	*	0.0284
mCherry+CNO vs. hM3Dq+CNO		ns	0.8072		Gq-ns vs. Gq-CNO	**	0.0027		Gq+NS vs. Gq+CNO	**	0.0022
hM3Dq+NS vs. hM3Dq+CNO		**	0.0017
3					N				S
mCherry+NS vs. mCherry+CNO		ns	0.2591		the center distance of OPT				the close arm entry of EPM
mCherry+NS vs. hM3Dq+NS		ns	0.4131		one-way ANOVA	P=0.0379			one-way ANOVA	0.2189
mCherry+NS vs. hM3Dq+CNO		**	0.0048
mCherry+CNO vs. hM3Dq+NS		ns	0.0533		Tukey's multiple comparisons test	Summary	Adjusted P Value		Tukey's multiple comparisons test	Summary	Adjusted P Value
mCherry+CNO vs. hM3Dq+CNO		ns	0.5928		mcherry-ns vs. mcherry-CNO	ns	0.9878		mcherry-ns vs. mcherry-CNO	ns	0.5212
hM3Dq+NS vs. hM3Dq+CNO		**	0.0031		mcherry-ns vs. Gq-ns	ns	0.7601		mcherry-ns vs. Gq-ns	ns	0.1664
					mcherry-ns vs. Gq-CNO	ns	0.0847		mcherry-ns vs. Gq-CNO	ns	0.5865
4					mcherry-CNO vs. Gq-ns	ns	0.5634		mcherry-CNO vs. Gq-ns	ns	0.8795
mCherry+NS vs. mCherry+CNO		ns	0.4569		mcherry-CNO vs. Gq-CNO	*	0.0408		mcherry-CNO vs. Gq-CNO	ns	0.9996
mCherry+NS vs. hM3Dq+NS		ns	0.9107		Gq-ns vs. Gq-CNO	ns	0.4641		Gq-ns vs. Gq-CNO	ns	0.8313
mCherry+NS vs. hM3Dq+CNO		**	0.0049
mCherry+CNO vs. hM3Dq+NS		ns	0.1462
mCherry+CNO vs. hM3Dq+CNO		ns	0.1178
hM3Dq+NS vs. hM3Dq+CNO		***	0.0005
I
24h food intake
two-way ANOVA
interaction	P=0.0047
time	P=0.5196
group	P=0.1513
Tukey's multiple comparisons test	Summary	Adjusted P Value
NS - CNO
mCherry	ns	0.8109
hM3Dq	ns	0.2596

## Sheet: Figure.4 statistics
Figure.4
E
two-tailed unpaired t-test
P value	0.0163				K				P				U
P value summary	*				the total distance (mm) of OPT				the open arm duration (s) of EPM				CPA-pre test
Significantly different (P < 0.05)?	Yes				one-way ANOVA	0.8847			one-way ANOVA	P=0.0136			one-way ANOVA	0.5428
G					Tukey's multiple comparisons test	Summary	Adjusted P Value		Tukey's multiple comparisons test	Summary	Adjusted P Value		Tukey's multiple comparisons test	Summary	Adjusted P Value
body weight change					mcherry-ns vs. mcherry-CNO	ns	0.9634		DON+mCherry-ns vs. Don+mCherry-CNO	ns	0.9982		mcherry-ns vs. mcherry-DON	ns	0.9208
one-way ANOVA					mcherry-ns vs. Gq-ns	ns	0.9411		DON+mCherry-ns vs. DON+Gi-ns	ns	0.9994		mcherry-ns vs. Gi-ns	ns	0.9836
P value	0.0035				mcherry-ns vs. Gq-CNO	ns	0.9998		DON+mCherry-ns vs. DON+Gi-CNO	*	0.0334		mcherry-ns vs. Gi-DON	ns	0.8577
					mcherry-CNO vs. Gq-ns	ns	0.9997		Don+mCherry-CNO vs. DON+Gi-ns	ns	0.9914		mcherry-DON vs. Gi-ns	ns	0.7539
Tukey's multiple comparisons test	Summary	Adjusted P Value			mcherry-CNO vs. Gq-CNO	ns	0.9437		Don+mCherry-CNO vs. DON+Gi-CNO	*	0.0499		mcherry-DON vs. Gi-DON	ns	0.4928
mCherry+NS vs. mCherry+CNO	ns	0.3984			Gq-ns vs. Gq-CNO	ns	0.9158		DON+Gi-ns vs. DON+Gi-CNO	*	0.0251		Gi-ns vs. Gi-DON	ns	0.9728
mCherry+NS vs. Gi+NS	ns	0.9001			L				Q				V
mCherry+NS vs. Gi+CNO	ns	0.1075			the average speed (mm/s) of OPT				the open arm entry of EPM				CPA-post test
mCherry+CNO vs. Gi+NS	ns	0.8174			one-way ANOVA	p=0.9293			one-way ANOVA	0.0052			one-way ANOVA	0.0696
mCherry+CNO vs. Gi+CNO	**	0.0025
Gi+NS vs. Gi+CNO	*	0.0262			Tukey's multiple comparisons test	Summary	Adjusted P Value		Tukey's multiple comparisons test	Summary	Adjusted P Value		Tukey's multiple comparisons test	Summary	Adjusted P Value
					mcherry-ns vs. mcherry-CNO	ns	0.9977		DON+mCherry-ns vs. Don+mCherry-CNO	ns	0.9952		DON+mCherry-ns vs. Don+mCherry-CNO	ns	0.3912
H					mcherry-ns vs. Gq-ns	ns	0.994		DON+mCherry-ns vs. DON+Gi-ns	ns	0.9952		DON+mCherry-ns vs. DON+Gi-ns	ns	0.9218
cumulative food intake					mcherry-ns vs. Gq-CNO	ns	0.9843		DON+mCherry-ns vs. DON+Gi-CNO	*	0.0106		DON+mCherry-ns vs. DON+Gi-CNO	ns	0.6914
two-way ANOVA					mcherry-CNO vs. Gq-ns	ns	0.9999		Don+mCherry-CNO vs. DON+Gi-ns	ns	>0.9999		Don+mCherry-CNO vs. DON+Gi-ns	ns	0.7668
interaction	P=0.1943				mcherry-CNO vs. Gq-CNO	ns	0.9485		Don+mCherry-CNO vs. DON+Gi-CNO	*	0.0195		Don+mCherry-CNO vs. DON+Gi-CNO	*	0.0491
time	P<0.0001				Gq-ns vs. Gq-CNO	ns	0.9277		DON+Gi-ns vs. DON+Gi-CNO	*	0.0195		DON+Gi-ns vs. DON+Gi-CNO	ns	0.3233
group	P=0.0452
					M				R
Tukey's multiple comparisons test	Summary	Adjusted P Value			the center duration (s) of OPT				the close arm duration (s) of EPM
					one-way ANOVA	0.2014			two-way ANOVA
0									interaction	0.0019
mCherry+NS vs. mCherry+CNO	ns	0.9947			Tukey's multiple comparisons test	Summary	Adjusted P Value		time	0.5536
mCherry+NS vs. hM4Di+NS	ns	0.9996			DON+mCherry-ns vs. Don+mCherry-CNO	ns	0.9962		group	0.0572
mCherry+CNO vs. hM4Di+NS	ns	0.9848			DON+mCherry-ns vs. DON+Gi-CNO	ns	0.3611		Šídák's multiple comparisons test	Summary	Adjusted P Value
mCherry+CNO vs. hM4Di+CNO	ns	0.4986			Don+mCherry-CNO vs. DON+Gi-ns	ns	0.9199
hM4Di+NS vs. hM4Di+CNO	ns	0.7045			Don+mCherry-CNO vs. DON+Gi-CNO	ns	0.485		DON+mCherry:NS vs. DON+mCherry:CNO	ns	0.9128
					DON+Gi-ns vs. DON+Gi-CNO	ns	0.1814		DON+mCherry:NS vs. DON+hM4Di:NS	ns	0.3082
1									DON+mCherry:NS vs. DON+hM4Di:CNO	ns	0.387
mCherry+NS vs. mCherry+CNO	ns	0.995							DON+mCherry:CNO vs. DON+hM4Di:NS	ns	0.9176
mCherry+NS vs. hM4Di+NS	ns	0.9961			N				DON+mCherry:CNO vs. DON+hM4Di:CNO	*	0.0491
mCherry+NS vs. hM4Di+CNO	ns	0.1061			the center distance of OPT				DON+hM4Di:NS vs. DON+hM4Di:CNO	**	0.0036
mCherry+CNO vs. hM4Di+NS	ns	0.9716			one-way ANOVA	0.013
mCherry+CNO vs. hM4Di+CNO	ns	0.0766
hM4Di+NS vs. hM4Di+CNO	ns	0.1941			Tukey's multiple comparisons test	Summary	Adjusted P Value
					DON+mCherry-ns vs. Don+mCherry-CNO	ns	0.6564		S
2					DON+mCherry-ns vs. DON+Gi-ns	ns	0.5431		the close arm entry of EPM
mCherry+NS vs. mCherry+CNO	ns	0.9946			DON+mCherry-ns vs. DON+Gi-CNO	ns	0.2982		one-way ANOVA	0.0002
mCherry+NS vs. hM4Di+NS	ns	0.8128			Don+mCherry-CNO vs. DON+Gi-ns	ns	0.9978
mCherry+NS vs. hM4Di+CNO	ns	0.0931			Don+mCherry-CNO vs. DON+Gi-CNO	*	0.0278		Tukey's multiple comparisons test	Summary	Adjusted P Value
mCherry+CNO vs. hM4Di+NS	ns	0.7358			DON+Gi-ns vs. DON+Gi-CNO	*	0.0176		DON+mCherry-ns vs. Don+mCherry-CNO	ns	0.7813
mCherry+CNO vs. hM4Di+CNO	ns	0.0804							DON+mCherry-ns vs. DON+Gi-ns	ns	0.927
hM4Di+NS vs. hM4Di+CNO	ns	0.3179							DON+mCherry-ns vs. DON+Gi-CNO	**	0.0027
									Don+mCherry-CNO vs. DON+Gi-ns	ns	0.4147
3									Don+mCherry-CNO vs. DON+Gi-CNO	***	0.0002
mCherry+NS vs. mCherry+CNO	ns	0.8108							DON+Gi-ns vs. DON+Gi-CNO	*	0.0142
mCherry+NS vs. hM4Di+NS	ns	0.9924
mCherry+NS vs. hM4Di+CNO	ns	0.3958
mCherry+CNO vs. hM4Di+NS	ns	0.8267
mCherry+CNO vs. hM4Di+CNO	ns	0.1954
hM4Di+NS vs. hM4Di+CNO	ns	0.7856
4
mCherry+NS vs. mCherry+CNO	ns	0.8996
mCherry+NS vs. hM4Di+NS	ns	0.944
mCherry+NS vs. hM4Di+CNO	ns	0.2463
mCherry+CNO vs. hM4Di+NS	ns	0.7276
mCherry+CNO vs. hM4Di+CNO	ns	0.1144
hM4Di+NS vs. hM4Di+CNO	ns	0.7477
I
24h food intake
two-way ANOVA
interaction	P=0.0982
time	P=0.7786
group	P=0.0197
Tukey's multiple comparisons test	Summary	Adjusted P Value
NS - CNO
mCherry	ns	0.2091
hM4Di	ns	0.1018

## Sheet: Figure.5 statistics
Figure.5	mCherry vs. ChR2												NpHR	mCherry vs. NpHR
B	the total distance (mm) of OPT			F	the open arm duration (s) of EPM			J	CPA-pre test				M	the total distance (mm) of OPT			Q	the open arm duration (s) of EPM			U	CPA-pre test
	Unpaired t test				Unpaired t test				Unpaired t test					Unpaired t test				Unpaired t test				Unpaired t test
	P value	0.8948			P value	0.0389			P value	0.6948				P value	0.7642			P value	0.0031			P value	0.5763
	P value summary	ns			P value summary	*			P value summary	ns				P value summary	ns			P value summary	**			P value summary	ns
	Significantly different (P < 0.05)?	No			Significantly different (P < 0.05)?	Yes			Significantly different (P < 0.05)?	No				Significantly different (P < 0.05)?	No			Significantly different (P < 0.05)?	Yes			Significantly different (P < 0.05)?	No
	One- or two-tailed P value?	Two-tailed			One- or two-tailed P value?	Two-tailed			One- or two-tailed P value?	Two-tailed				One- or two-tailed P value?	Two-tailed			One- or two-tailed P value?	Two-tailed			One- or two-tailed P value?	Two-tailed
C	the average speed (mm/s) of OPT			G	the open arm entry of EPM			K	CPA-post test				N	the average speed (mm/s) of OPT			R	the open arm entry of EPM			V	CPA-post test
	Unpaired t test				Unpaired t test				Unpaired t test					Unpaired t test				Unpaired t test				Unpaired t test
	P value	0.3405			P value	0.1198			P value	0.0062				P value	0.6103			P value	0.5981			P value	0.034
	P value summary	ns			P value summary	ns			P value summary	**				P value summary	ns			P value summary	ns			P value summary	*
	Significantly different (P < 0.05)?	No			Significantly different (P < 0.05)?	No			Significantly different (P < 0.05)?	Yes				Significantly different (P < 0.05)?	No			Significantly different (P < 0.05)?	No			Significantly different (P < 0.05)?	Yes
	One- or two-tailed P value?	Two-tailed			One- or two-tailed P value?	Two-tailed			One- or two-tailed P value?	Two-tailed				One- or two-tailed P value?	Two-tailed			One- or two-tailed P value?	Two-tailed			One- or two-tailed P value?	Two-tailed
D	the center duration (s) of OPT			H	the close arm duration (s) of EPM								O	the center duration (s) of OPT			S	the close arm duration (s) of EPM
	Unpaired t test				Unpaired t test									Unpaired t test				Unpaired t test
	P value	0.0066			P value	0.7391								P value	0.0219			P value	0.6758
	P value summary	**			P value summary	ns								P value summary	*			P value summary	ns
	Significantly different (P < 0.05)?	Yes			Significantly different (P < 0.05)?	No								Significantly different (P < 0.05)?	Yes			Significantly different (P < 0.05)?	No
	One- or two-tailed P value?	Two-tailed			One- or two-tailed P value?	Two-tailed								One- or two-tailed P value?	Two-tailed			One- or two-tailed P value?	Two-tailed
E	the center distance of OPT			I	the close arm entry of EPM								P	the center distance of OPT			T	the close arm entry of EPM
	Unpaired t test				Unpaired t test									Unpaired t test				Unpaired t test
	P value	0.0027			P value	<0.0001								P value	0.0011			P value	0.7789
	P value summary	**			P value summary	****								P value summary	**			P value summary	ns
	Significantly different (P < 0.05)?	Yes			Significantly different (P < 0.05)?	Yes								Significantly different (P < 0.05)?	Yes			Significantly different (P < 0.05)?	No
	One- or two-tailed P value?	Two-tailed			One- or two-tailed P value?	Two-tailed								One- or two-tailed P value?	Two-tailed			One- or two-tailed P value?	Two-tailed

## Sheet: Figure.6 statistics
Figure.6
H
body weight change
one-way ANOVA	P=0.0029
Tukey's multiple comparisons test	Summary	Adjusted P Value
mCherry+NACL vs. mCherry+CNO	ns	0.3462
mCherry+NACL vs. GI-NS	ns	0.9656
mCherry+NACL vs. GI-CNO	ns	0.113
mCherry+CNO vs. GI-NS	ns	0.6204
mCherry+CNO vs. GI-CNO	**	0.0016
GI-NS vs. GI-CNO	*	0.0404
					K				O				S
I					the total distance (mm) of OPT				the open arm duration (s) of EPM				CPA-pre test
cumulative food intake					one-way ANOVA	P=0.6331			one-way ANOVA	0.0125			one-way ANOVA	0.1452
two-way ANOVA
interaction	<0.0001				Tukey's multiple comparisons test	Summary	Adjusted P Value		Tukey's multiple comparisons test	Summary	Adjusted P Value		Tukey's multiple comparisons test	Summary	Adjusted P Value
time	0.0183				DON+mCherry-ns vs. Don+mCherry-CNO	ns	0.997		DON+mCherry-ns vs. Don+mCherry-CNO	ns	0.9381		DON+mCherry-ns vs. Don+mCherry-CNO	ns	0.948
group	0.0265				DON+mCherry-ns vs. DON+Gi-ns	ns	0.7131		DON+mCherry-ns vs. DON+Gi-ns	ns	0.999		DON+mCherry-ns vs. DON+Gi-ns	ns	0.3365
					DON+mCherry-ns vs. DON+Gi-CNO	ns	0.7649		DON+mCherry-ns vs. DON+Gi-CNO	*	0.0196		DON+mCherry-ns vs. DON+Gi-CNO	ns	>0.9999
Tukey's multiple comparisons test	Summary	Adjusted P Value			Don+mCherry-CNO vs. DON+Gi-ns	ns	0.8242		Don+mCherry-CNO vs. DON+Gi-ns	ns	0.9717		Don+mCherry-CNO vs. DON+Gi-ns	ns	0.1302
					Don+mCherry-CNO vs. DON+Gi-CNO	ns	0.8666		Don+mCherry-CNO vs. DON+Gi-CNO	ns	0.076		Don+mCherry-CNO vs. DON+Gi-CNO	ns	0.9508
0					DON+Gi-ns vs. DON+Gi-CNO	ns	0.9997		DON+Gi-ns vs. DON+Gi-CNO	*	0.0278		DON+Gi-ns vs. DON+Gi-CNO	ns	0.3311
mCherry+NS vs. mCherry+CNO					L				P				T
mCherry+NS vs. hM4Di+NS					the average speed (mm/s) of OPT				the open arm entry of EPM				CPA-post test
mCherry+NS vs. hM4Di+CNO					one-way ANOVA	P=0.6384			one-way ANOVA	0.0171			one-way ANOVA	0.0384
mCherry+CNO vs. hM4Di+NS
mCherry+CNO vs. hM4Di+CNO					Tukey's multiple comparisons test	Summary	Adjusted P Value		Tukey's multiple comparisons test	Summary	Adjusted P Value		Tukey's multiple comparisons test	Summary	Adjusted P Value
hM4Di+NS vs. hM4Di+CNO					DON+mCherry-ns vs. Don+mCherry-CNO	ns	0.9437		DON+mCherry-ns vs. Don+mCherry-CNO	ns	0.999		DON+mCherry-ns vs. Don+mCherry-CNO	ns	0.625
					DON+mCherry-ns vs. DON+Gi-ns	ns	>0.9999		DON+mCherry-ns vs. DON+Gi-ns	ns	0.999		DON+mCherry-ns vs. DON+Gi-ns	ns	0.7822
1					DON+mCherry-ns vs. DON+Gi-CNO	ns	0.6697		DON+mCherry-ns vs. DON+Gi-CNO	ns	0.0512		DON+mCherry-ns vs. DON+Gi-CNO	ns	0.4198
mCherry+NS vs. mCherry+CNO	ns	>0.9999			Don+mCherry-CNO vs. DON+Gi-ns	ns	0.9535		Don+mCherry-CNO vs. DON+Gi-ns	ns	>0.9999		Don+mCherry-CNO vs. DON+Gi-ns	ns	0.9932
mCherry+NS vs. hM4Di+NS	ns	0.8095			Don+mCherry-CNO vs. DON+Gi-CNO	ns	0.9379		Don+mCherry-CNO vs. DON+Gi-CNO	*	0.0369		Don+mCherry-CNO vs. DON+Gi-CNO	*	0.043
mCherry+NS vs. hM4Di+CNO	ns	0.7215			DON+Gi-ns vs. DON+Gi-CNO	ns	0.6922		DON+Gi-ns vs. DON+Gi-CNO	*	0.0369		DON+Gi-ns vs. DON+Gi-CNO	ns	0.0783
mCherry+CNO vs. hM4Di+NS	ns	0.634
mCherry+CNO vs. hM4Di+CNO	ns	0.5703			M				Q
hM4Di+NS vs. hM4Di+CNO	ns	0.9775			the center duration (s) of OPT				the close arm duration (s) of EPM
					one-way ANOVA	<0.0001			one-way ANOVA	P=0.0547
2
mCherry+NS vs. mCherry+CNO	ns	0.8783			Tukey's multiple comparisons test	Summary	Adjusted P Value		Tukey's multiple comparisons test	Summary	Adjusted P Value
mCherry+NS vs. hM4Di+NS	ns	>0.9999			DON+mCherry-ns vs. Don+mCherry-CNO	ns	0.5787		mcherry-ns vs. mcherry-CNO	ns	>0.9999
mCherry+NS vs. hM4Di+CNO	ns	0.6001			DON+mCherry-ns vs. DON+Gi-ns	ns	0.5033		mcherry-ns vs. Gq-ns	ns	0.7892
mCherry+CNO vs. hM4Di+NS	ns	0.8296			DON+mCherry-ns vs. DON+Gi-CNO	****	<0.0001		mcherry-ns vs. Gq-CNO	ns	0.2546
mCherry+CNO vs. hM4Di+CNO	*	0.0221			Don+mCherry-CNO vs. DON+Gi-ns	ns	0.0502		mcherry-CNO vs. Gq-ns	ns	0.7951
hM4Di+NS vs. hM4Di+CNO	ns	0.7301			Don+mCherry-CNO vs. DON+Gi-CNO	****	<0.0001		mcherry-CNO vs. Gq-CNO	ns	0.2499
					DON+Gi-ns vs. DON+Gi-CNO	***	0.0005		Gq-ns vs. Gq-CNO	*	0.0381
3
mCherry+NS vs. mCherry+CNO	ns	0.9892
mCherry+NS vs. hM4Di+NS	ns	0.991			N				R
mCherry+NS vs. hM4Di+CNO	ns	0.3295			the center distance of OPT				the close arm entry of EPM
mCherry+CNO vs. hM4Di+NS	ns	0.9703			one-way ANOVA	<0.0001			one-way ANOVA	P=0.0453
mCherry+CNO vs. hM4Di+CNO	ns	0.3561
hM4Di+NS vs. hM4Di+CNO	ns	0.6049			Tukey's multiple comparisons test	Summary	Adjusted P Value		Tukey's multiple comparisons test	Summary	Adjusted P Value
					DON+mCherry-ns vs. Don+mCherry-CNO	*	0.0308		mcherry-ns vs. mcherry-CNO	ns	>0.9999
4					DON+mCherry-ns vs. DON+Gi-ns	ns	0.6677		mcherry-ns vs. Gq-ns	ns	0.9714
mCherry+NS vs. mCherry+CNO	ns	0.8925			DON+mCherry-ns vs. DON+Gi-CNO	****	<0.0001		mcherry-ns vs. Gq-CNO	ns	0.0701
mCherry+NS vs. hM4Di+NS	ns	>0.9999			Don+mCherry-CNO vs. DON+Gi-ns	ns	0.3095		mcherry-CNO vs. Gq-ns	ns	0.9714
mCherry+NS vs. hM4Di+CNO	*	0.0167			Don+mCherry-CNO vs. DON+Gi-CNO	****	<0.0001		mcherry-CNO vs. Gq-CNO	ns	0.0701
mCherry+CNO vs. hM4Di+NS	ns	0.9681			DON+Gi-ns vs. DON+Gi-CNO	****	<0.0001		Gq-ns vs. Gq-CNO	ns	0.1712
mCherry+CNO vs. hM4Di+CNO	*	0.0116
hM4Di+NS vs. hM4Di+CNO	*	0.0285
J
24h food intake
one-way ANOVA	P=0.6511
Tukey's multiple comparisons test	Summary	Adjusted P Value
mCherry+NS vs. mCherry+CNO	ns	0.754
mCherry+NS vs. Gi+NS	ns	0.9841
mCherry+NS vs. Gi+CNO	ns	0.6427
mCherry+CNO vs. Gi+NS	ns	0.9496
mCherry+CNO vs. Gi+CNO	ns	0.9898
Gi+NS vs. Gi+CNO	ns	0.8358

## Sheet: Figure.7 statistics
Figure.7
ChR2	mCherry vs. ChR2												NpHR	mCherry vs. NpHR
B	the total distance (mm) of OPT			F	the open arm duration (s) of EPM			J	CPA-pre test				M	the total distance (mm) of OPT			Q	the open arm duration (s) of EPM			U	CPA-pre test
	Unpaired t test				Unpaired t test				Unpaired t test					Unpaired t test				Unpaired t test				Unpaired t test
	P value	0.6601			P value	0.2587			P value	0.5023				P value	0.0662			P value	0.0276			P value	0.6459
	P value summary	ns			P value summary	ns			P value summary	ns				P value summary	ns			P value summary	*			P value summary	ns
	Significantly different (P < 0.05)?	No			Significantly different (P < 0.05)?	No			Significantly different (P < 0.05)?	No				Significantly different (P < 0.05)?	No			Significantly different (P < 0.05)?	Yes			Significantly different (P < 0.05)?	No
	One- or two-tailed P value?	Two-tailed			One- or two-tailed P value?	Two-tailed			One- or two-tailed P value?	Two-tailed				One- or two-tailed P value?	Two-tailed			One- or two-tailed P value?	Two-tailed			One- or two-tailed P value?	Two-tailed
C	the average speed (mm/s) of OPT			G	the open arm entry of EPM			K	CPA-post test				N	the average speed (mm/s) of OPT			R	the open arm entry of EPM			V	CPA-post test
	Unpaired t test				Unpaired t test				Unpaired t test					Unpaired t test				Unpaired t test				Unpaired t test
	P value	0.663			P value	0.0338			P value	0.0249				P value	0.0661			P value	0.0015			P value	0.0048
	P value summary	ns			P value summary	*			P value summary	*				P value summary	ns			P value summary	**			P value summary	**
	Significantly different (P < 0.05)?	No			Significantly different (P < 0.05)?	Yes			Significantly different (P < 0.05)?	Yes				Significantly different (P < 0.05)?	No			Significantly different (P < 0.05)?	Yes			Significantly different (P < 0.05)?	Yes
	One- or two-tailed P value?	Two-tailed			One- or two-tailed P value?	Two-tailed			One- or two-tailed P value?	Two-tailed				One- or two-tailed P value?	Two-tailed			One- or two-tailed P value?	Two-tailed			One- or two-tailed P value?	Two-tailed
D	the center duration (s) of OPT			H	the close arm duration (s) of EPM								O	the center duration (s) of OPT			S	the close arm duration (s) of EPM
	Unpaired t test				Unpaired t test									Unpaired t test				Unpaired t test
	P value	0.0022			P value	0.3849								P value	0.0011			P value	<0.0001
	P value summary	**			P value summary	ns								P value summary	**			P value summary	****
	Significantly different (P < 0.05)?	Yes			Significantly different (P < 0.05)?	No								Significantly different (P < 0.05)?	Yes			Significantly different (P < 0.05)?	Yes
	One- or two-tailed P value?	Two-tailed			One- or two-tailed P value?	Two-tailed								One- or two-tailed P value?	Two-tailed			One- or two-tailed P value?	Two-tailed
E	the center distance of OPT			I	the close arm entry of EPM								P	the center distance of OPT			T	the close arm entry of EPM
	Unpaired t test				Unpaired t test									Unpaired t test				Unpaired t test
	P value	0.0019			P value	0.0121								P value	0.0023			P value	0.0004
	P value summary	**			P value summary	*								P value summary	**			P value summary	***
	Significantly different (P < 0.05)?	Yes			Significantly different (P < 0.05)?	Yes								Significantly different (P < 0.05)?	Yes			Significantly different (P < 0.05)?	Yes
	One- or two-tailed P value?	Two-tailed			One- or two-tailed P value?	Two-tailed								One- or two-tailed P value?	Two-tailed			One- or two-tailed P value?	Two-tailed

## Sheet: Figure.8 statistics
Figure.8
					J				N				R
	G				the total distance (mm) of OPT				the open arm duration (s) of EPM			J	CPA-pre test
	body weight change				Unpaired t test				Unpaired t test				Unpaired t test
	Unpaired t test				P value	0.0662			P value	0.0015			Unpaired t test
	P value	0.0054			P value summary	ns			P value summary	**			P value	0.9744
	P value summary	**			Significantly different (P < 0.05)?	No			Significantly different (P < 0.05)?	Yes			P value summary	ns
	Significantly different (P < 0.05)?	Yes			One- or two-tailed P value?	Two-tailed			One- or two-tailed P value?	Two-tailed			Significantly different (P < 0.05)?	No
	One- or two-tailed P value?	Two-tailed											One- or two-tailed P value?	Two-tailed
	H
	cumulative food intake
	interaction	<0.0001
	time	0.166
	group	0.8539			K				O				S
	2 way ANOVA				the average speed (mm/s) of OPT				the open arm entry of EPM				CPA-post test
					Unpaired t test				Unpaired t test				Unpaired t test
	Tukey's multiple comparisons test	Summary	Adjusted P Value		P value	0.0663			Unpaired t test				Unpaired t test
	DON+NS - DON+MK-801				P value summary	ns			P value	0.0111			P value	0.0289
	0	ns	0.5668		Significantly different (P < 0.05)?	No			P value summary	*			P value summary	*
	1	ns	0.5668		One- or two-tailed P value?	Two-tailed			Significantly different (P < 0.05)?	Yes			Significantly different (P < 0.05)?	Yes
	2	**	0.0017						One- or two-tailed P value?	Two-tailed			One- or two-tailed P value?	Two-tailed
	3	****	<0.0001
	4	ns	>0.9999
	I				L				P
	24h food intake				the center duration (s) of OPT				the close arm duration (s) of EPM
	Unpaired t test				Unpaired t test				Unpaired t test
	P value	0.0055			P value	0.0202			P value	0.03
	P value summary	**			P value summary	*			P value summary	*
	Significantly different (P < 0.05)?	Yes			Significantly different (P < 0.05)?	Yes			Significantly different (P < 0.05)?	Yes
	One- or two-tailed P value?	Two-tailed			One- or two-tailed P value?	Two-tailed			One- or two-tailed P value?	Two-tailed
					M				Q
					the center distance of OPT				the close arm entry of EPM
					P value	0.047			Unpaired t test
					P value summary	*			P value	0.5518
					Significantly different (P < 0.05)?	Yes			P value summary	ns
					One- or two-tailed P value?	Two-tailed			Significantly different (P < 0.05)?	No
									One- or two-tailed P value?	Two-tailed

## Sheet: SFigure.1 statistics
Figure.1
A-B												C-D
Drink intake				commutative drink intake				dark/light drink intake				VO2(ml/kg/h)	P=0.0008				commutative VO2(ml/kg/h)				dark/light VO2(ml/kg/h)
interaction	<0.0001			interaction	<0.0001			interaction	0.0054			interaction	P<0.0001				interaction	<0.0001			interaction	P=0.8018
time	<0.0001			time	<0.0001			time	<0.0001			time	P<0.0001				time	<0.0001			time	P=0.0003
group	<0.0001			group	<0.0001			group	<0.0001			group					group	0.0004			group	P=0.0008
2 way ANOVA				2 way ANOVA				2 way ANOVA				2 way ANOVA					2 way ANOVA				2 way ANOVA
Tukey's multiple comparisons test	Summary	Adjusted P Value		Tukey's multiple comparisons test	Summary	Adjusted P Value		Tukey's multiple comparisons test	Summary	Adjusted P Value		Tukey's multiple comparisons test	Summary	Adjusted P Value			Tukey's multiple comparisons test	Summary	Adjusted P Value		Tukey's multiple comparisons test	Summary	Adjusted P Value
0-3				0-3				Dark				0-3					0-3				Dark
vehicle vs. DON 1 mg/kg	ns	0.8387		vehicle vs. DON 1 mg/kg	ns	0.8387		vehicle vs. DON 1 mg/kg	**	0.0023		vehicle vs. DON 1 mg/kg	ns	0.4208			vehicle vs. DON 1 mg/kg	ns	0.4261		vehicle vs. DON 1 mg/kg	*	0.0136
vehicle vs. DON 2.5 mg/kg	ns	0.9054		vehicle vs. DON 2.5 mg/kg	ns	0.9054		vehicle vs. DON 2.5 mg/kg	****	<0.0001		vehicle vs. DON 2.5 mg/kg	ns	0.1199			vehicle vs. DON 2.5 mg/kg	ns	0.0888		vehicle vs. DON 2.5 mg/kg	**	0.0023
vehicle vs. DON 5 mg/kg	ns	0.752		vehicle vs. DON 5 mg/kg	ns	0.752		vehicle vs. DON 5 mg/kg	****	<0.0001		vehicle vs. DON 5 mg/kg	ns	0.0856			vehicle vs. DON 5 mg/kg	*	0.0497		vehicle vs. DON 5 mg/kg	ns	0.0883
DON 1 mg/kg vs. DON 2.5 mg/kg	ns	0.755		DON 1 mg/kg vs. DON 2.5 mg/kg	ns	0.755		DON 1 mg/kg vs. DON 2.5 mg/kg	*	0.0329		DON 1 mg/kg vs. DON 2.5 mg/kg	ns	0.6728			DON 1 mg/kg vs. DON 2.5 mg/kg	ns	0.5827		DON 1 mg/kg vs. DON 2.5 mg/kg	ns	0.2459
DON 1 mg/kg vs. DON 5 mg/kg	ns	0.7107		DON 1 mg/kg vs. DON 5 mg/kg	ns	0.7107		DON 1 mg/kg vs. DON 5 mg/kg	***	0.0002		DON 1 mg/kg vs. DON 5 mg/kg	ns	0.2355			DON 1 mg/kg vs. DON 5 mg/kg	ns	0.1561		DON 1 mg/kg vs. DON 5 mg/kg	ns	0.5737
DON 2.5 mg/kg vs. DON 5 mg/kg	ns	0.9607		DON 2.5 mg/kg vs. DON 5 mg/kg	ns	0.9607		DON 2.5 mg/kg vs. DON 5 mg/kg	ns	0.3332		DON 2.5 mg/kg vs. DON 5 mg/kg	ns	0.5222			DON 2.5 mg/kg vs. DON 5 mg/kg	ns	0.3948		DON 2.5 mg/kg vs. DON 5 mg/kg	ns	0.9816
3-6				0-6				Light				3-6					0-6				Light
vehicle vs. DON 1 mg/kg	ns	0.9984		vehicle vs. DON 1 mg/kg	ns	0.9707		vehicle vs. DON 1 mg/kg	ns	0.1484		vehicle vs. DON 1 mg/kg	ns	0.1516			vehicle vs. DON 1 mg/kg	ns	0.0892		vehicle vs. DON 1 mg/kg	**	0.006
vehicle vs. DON 2.5 mg/kg	ns	0.1121		vehicle vs. DON 2.5 mg/kg	ns	0.2072		vehicle vs. DON 2.5 mg/kg	****	<0.0001		vehicle vs. DON 2.5 mg/kg	**	0.0019			vehicle vs. DON 2.5 mg/kg	**	0.0059		vehicle vs. DON 2.5 mg/kg	**	0.001
vehicle vs. DON 5 mg/kg	ns	0.0796		vehicle vs. DON 5 mg/kg	ns	0.1405		vehicle vs. DON 5 mg/kg	****	<0.0001		vehicle vs. DON 5 mg/kg	*	0.0249			vehicle vs. DON 5 mg/kg	*	0.0288		vehicle vs. DON 5 mg/kg	*	0.0202
DON 1 mg/kg vs. DON 2.5 mg/kg	ns	0.6541		DON 1 mg/kg vs. DON 2.5 mg/kg	ns	0.6941		DON 1 mg/kg vs. DON 2.5 mg/kg	*	0.0459		DON 1 mg/kg vs. DON 2.5 mg/kg	ns	0.1329			DON 1 mg/kg vs. DON 2.5 mg/kg	ns	0.1303		DON 1 mg/kg vs. DON 2.5 mg/kg	ns	0.0678
DON 1 mg/kg vs. DON 5 mg/kg	ns	0.605		DON 1 mg/kg vs. DON 5 mg/kg	ns	0.6465		DON 1 mg/kg vs. DON 5 mg/kg	**	0.0067		DON 1 mg/kg vs. DON 5 mg/kg	ns	0.0535			DON 1 mg/kg vs. DON 5 mg/kg	ns	0.1133		DON 1 mg/kg vs. DON 5 mg/kg	ns	0.1868
DON 2.5 mg/kg vs. DON 5 mg/kg	ns	0.9841		DON 2.5 mg/kg vs. DON 5 mg/kg	ns	0.9776		DON 2.5 mg/kg vs. DON 5 mg/kg	ns	0.8979		DON 2.5 mg/kg vs. DON 5 mg/kg	ns	0.7129			DON 2.5 mg/kg vs. DON 5 mg/kg	ns	0.547		DON 2.5 mg/kg vs. DON 5 mg/kg	ns	0.8833
6-12				0-12								6-12					0-12
vehicle vs. DON 1 mg/kg	ns	0.7545		vehicle vs. DON 1 mg/kg	ns	0.9833						vehicle vs. DON 1 mg/kg	ns	0.1739			vehicle vs. DON 1 mg/kg	*	0.0203
vehicle vs. DON 2.5 mg/kg	**	0.0012		vehicle vs. DON 2.5 mg/kg	**	0.0032						vehicle vs. DON 2.5 mg/kg	**	0.0033			vehicle vs. DON 2.5 mg/kg	**	0.0015
vehicle vs. DON 5 mg/kg	***	0.0003		vehicle vs. DON 5 mg/kg	***	0.0009						vehicle vs. DON 5 mg/kg	*	0.0142			vehicle vs. DON 5 mg/kg	*	0.0218
DON 1 mg/kg vs. DON 2.5 mg/kg	ns	0.0753		DON 1 mg/kg vs. DON 2.5 mg/kg	ns	0.2497						DON 1 mg/kg vs. DON 2.5 mg/kg	ns	0.0547			DON 1 mg/kg vs. DON 2.5 mg/kg	ns	0.1132
DON 1 mg/kg vs. DON 5 mg/kg	*	0.023		DON 1 mg/kg vs. DON 5 mg/kg	ns	0.1385						DON 1 mg/kg vs. DON 5 mg/kg	ns	0.2009			DON 1 mg/kg vs. DON 5 mg/kg	ns	0.1121
DON 2.5 mg/kg vs. DON 5 mg/kg	ns	0.5741		DON 2.5 mg/kg vs. DON 5 mg/kg	ns	0.6869						DON 2.5 mg/kg vs. DON 5 mg/kg	ns	0.7174			DON 2.5 mg/kg vs. DON 5 mg/kg	ns	0.5687
12-18				0-18								12-18					0-18
vehicle vs. DON 1 mg/kg	ns	0.1822		vehicle vs. DON 1 mg/kg	ns	0.7455						vehicle vs. DON 1 mg/kg	ns	0.189			vehicle vs. DON 1 mg/kg	*	0.0259
vehicle vs. DON 2.5 mg/kg	***	0.0007		vehicle vs. DON 2.5 mg/kg	***	0.001						vehicle vs. DON 2.5 mg/kg	*	0.0215			vehicle vs. DON 2.5 mg/kg	**	0.0023
vehicle vs. DON 5 mg/kg	****	<0.0001		vehicle vs. DON 5 mg/kg	***	0.0001						vehicle vs. DON 5 mg/kg	ns	0.0893			vehicle vs. DON 5 mg/kg	*	0.0243
DON 1 mg/kg vs. DON 2.5 mg/kg	*	0.0255		DON 1 mg/kg vs. DON 2.5 mg/kg	ns	0.1192						DON 1 mg/kg vs. DON 2.5 mg/kg	ns	0.0982			DON 1 mg/kg vs. DON 2.5 mg/kg	ns	0.1397
DON 1 mg/kg vs. DON 5 mg/kg	***	0.0008		DON 1 mg/kg vs. DON 5 mg/kg	*	0.0255						DON 1 mg/kg vs. DON 5 mg/kg	ns	0.3409			DON 1 mg/kg vs. DON 5 mg/kg	ns	0.1276
DON 2.5 mg/kg vs. DON 5 mg/kg	ns	0.1793		DON 2.5 mg/kg vs. DON 5 mg/kg	ns	0.2753						DON 2.5 mg/kg vs. DON 5 mg/kg	ns	0.8511			DON 2.5 mg/kg vs. DON 5 mg/kg	ns	0.6213
18-24				0-24								18-24					0-24
vehicle vs. DON 1 mg/kg	ns	0.0675		vehicle vs. DON 1 mg/kg	ns	0.4567						vehicle vs. DON 1 mg/kg	ns	0.0621			vehicle vs. DON 1 mg/kg	*	0.0153
vehicle vs. DON 2.5 mg/kg	***	0.0003		vehicle vs. DON 2.5 mg/kg	***	0.0005						vehicle vs. DON 2.5 mg/kg	***	0.0003			vehicle vs. DON 2.5 mg/kg	**	0.0013
vehicle vs. DON 5 mg/kg	****	<0.0001		vehicle vs. DON 5 mg/kg	****	<0.0001						vehicle vs. DON 5 mg/kg	ns	0.1725			vehicle vs. DON 5 mg/kg	*	0.0287
DON 1 mg/kg vs. DON 2.5 mg/kg	*	0.0136		DON 1 mg/kg vs. DON 2.5 mg/kg	ns	0.0515						DON 1 mg/kg vs. DON 2.5 mg/kg	ns	0.133			DON 1 mg/kg vs. DON 2.5 mg/kg	ns	0.1184
DON 1 mg/kg vs. DON 5 mg/kg	**	0.0016		DON 1 mg/kg vs. DON 5 mg/kg	**	0.0054						DON 1 mg/kg vs. DON 5 mg/kg	ns	0.7937			DON 1 mg/kg vs. DON 5 mg/kg	ns	0.1773
DON 2.5 mg/kg vs. DON 5 mg/kg	ns	0.3963		DON 2.5 mg/kg vs. DON 5 mg/kg	ns	0.2849						DON 2.5 mg/kg vs. DON 5 mg/kg	ns	0.9993			DON 2.5 mg/kg vs. DON 5 mg/kg	ns	0.7603
24-48				0-48								24-48					0-48
vehicle vs. DON 1 mg/kg	*	0.0101		vehicle vs. DON 1 mg/kg	*	0.0245						vehicle vs. DON 1 mg/kg	***	0.0009			vehicle vs. DON 1 mg/kg	***	0.0004
vehicle vs. DON 2.5 mg/kg	***	0.0002		vehicle vs. DON 2.5 mg/kg	***	0.0002						vehicle vs. DON 2.5 mg/kg	***	0.0009			vehicle vs. DON 2.5 mg/kg	***	0.0005
vehicle vs. DON 5 mg/kg	***	0.0003		vehicle vs. DON 5 mg/kg	****	<0.0001						vehicle vs. DON 5 mg/kg	ns	0.0712			vehicle vs. DON 5 mg/kg	*	0.0314
DON 1 mg/kg vs. DON 2.5 mg/kg	*	0.0474		DON 1 mg/kg vs. DON 2.5 mg/kg	*	0.0105						DON 1 mg/kg vs. DON 2.5 mg/kg	ns	0.1644			DON 1 mg/kg vs. DON 2.5 mg/kg	ns	0.0847
DON 1 mg/kg vs. DON 5 mg/kg	*	0.0431		DON 1 mg/kg vs. DON 5 mg/kg	**	0.007						DON 1 mg/kg vs. DON 5 mg/kg	ns	0.5322			DON 1 mg/kg vs. DON 5 mg/kg	ns	0.2726
DON 2.5 mg/kg vs. DON 5 mg/kg	ns	0.8399		DON 2.5 mg/kg vs. DON 5 mg/kg	ns	0.6911						DON 2.5 mg/kg vs. DON 5 mg/kg	ns	0.9969			DON 2.5 mg/kg vs. DON 5 mg/kg	ns	0.9139
E-F												G-H
VCO2(ml/kg/h)				commutative VCO2(ml/kg/h)				dark/light VCO2(ml/kg/h)				RER					commutative RER				dark/light RER
interaction	P<0.0001			interaction	P<0.0001			interaction	P=0.6790			interaction	P<0.0001				interaction	P<0.0001			interaction	P=0.9940
time	P<0.0001			time	P<0.0001			time	P=0.0040			time	P<0.0001				time	P<0.0001			time	P=0.9276
group	P<0.0001			group	P<0.0001			group	P<0.0001			group	P<0.0001				group	P<0.0001			group	P<0.0001
2 way ANOVA				2 way ANOVA				2 way ANOVA				2 way ANOVA					2 way ANOVA				2 way ANOVA
Tukey's multiple comparisons test	Summary	Adjusted P Value		Tukey's multiple comparisons test	Summary	Adjusted P Value		Tukey's multiple comparisons test	Summary	Adjusted P Value		Tukey's multiple comparisons test	Summary	Adjusted P Value			Tukey's multiple comparisons test	Summary	Adjusted P Value		Tukey's multiple comparisons test	Summary	Adjusted P Value
0-3				0-3				dark				0-3					0-3				dark
vehicle vs. DON 1 mg/kg	ns	0.4501		vehicle vs. DON 1 mg/kg	ns	0.4233		vehicle vs. DON 1 mg/kg	*	0.0126		vehicle vs. DON 1 mg/kg	*	0.039			vehicle vs. DON 1 mg/kg	*	0.039		vehicle vs. DON 1 mg/kg	**	0.0012
vehicle vs. DON 2.5 mg/kg	ns	0.1305		vehicle vs. DON 2.5 mg/kg	ns	0.079		vehicle vs. DON 2.5 mg/kg	***	0.0006		vehicle vs. DON 2.5 mg/kg	ns	0.731			vehicle vs. DON 2.5 mg/kg	ns	0.731		vehicle vs. DON 2.5 mg/kg	ns	0.0736
vehicle vs. DON 5 mg/kg	ns	0.0584		vehicle vs. DON 5 mg/kg	*	0.0442		vehicle vs. DON 5 mg/kg	ns	0.0644		vehicle vs. DON 5 mg/kg	ns	0.2837			vehicle vs. DON 5 mg/kg	ns	0.2837		vehicle vs. DON 5 mg/kg	**	0.009
DON 1 mg/kg vs. DON 2.5 mg/kg	ns	0.7676		DON 1 mg/kg vs. DON 2.5 mg/kg	ns	0.6204		DON 1 mg/kg vs. DON 2.5 mg/kg	ns	0.2057		DON 1 mg/kg vs. DON 2.5 mg/kg	*	0.0355			DON 1 mg/kg vs. DON 2.5 mg/kg	*	0.0355		DON 1 mg/kg vs. DON 2.5 mg/kg	ns	0.2523
DON 1 mg/kg vs. DON 5 mg/kg	ns	0.278		DON 1 mg/kg vs. DON 5 mg/kg	ns	0.2331		DON 1 mg/kg vs. DON 5 mg/kg	ns	0.7341		DON 1 mg/kg vs. DON 5 mg/kg	ns	0.6991			DON 1 mg/kg vs. DON 5 mg/kg	ns	0.6991		DON 1 mg/kg vs. DON 5 mg/kg	ns	0.3926
DON 2.5 mg/kg vs. DON 5 mg/kg	ns	0.6803		DON 2.5 mg/kg vs. DON 5 mg/kg	ns	0.5569		DON 2.5 mg/kg vs. DON 5 mg/kg	ns	0.999		DON 2.5 mg/kg vs. DON 5 mg/kg	ns	0.2338			DON 2.5 mg/kg vs. DON 5 mg/kg	ns	0.2338		DON 2.5 mg/kg vs. DON 5 mg/kg	ns	0.0746
3-6				0-6				light				3-6					0-6				light
vehicle vs. DON 1 mg/kg	ns	0.2362		vehicle vs. DON 1 mg/kg	ns	0.1424		vehicle vs. DON 1 mg/kg	*	0.0451		vehicle vs. DON 1 mg/kg	*	0.0253			vehicle vs. DON 1 mg/kg	*	0.0264		vehicle vs. DON 1 mg/kg	**	0.0038
vehicle vs. DON 2.5 mg/kg	**	0.0058		vehicle vs. DON 2.5 mg/kg	**	0.0049		vehicle vs. DON 2.5 mg/kg	**	0.0011		vehicle vs. DON 2.5 mg/kg	*	0.0201			vehicle vs. DON 2.5 mg/kg	ns	0.0739		vehicle vs. DON 2.5 mg/kg	ns	0.072
vehicle vs. DON 5 mg/kg	**	0.0032		vehicle vs. DON 5 mg/kg	**	0.0052		vehicle vs. DON 5 mg/kg	**	0.0035		vehicle vs. DON 5 mg/kg	*	0.0392			vehicle vs. DON 5 mg/kg	ns	0.1009		vehicle vs. DON 5 mg/kg	*	0.0282
DON 1 mg/kg vs. DON 2.5 mg/kg	ns	0.303		DON 1 mg/kg vs. DON 2.5 mg/kg	ns	0.2335		DON 1 mg/kg vs. DON 2.5 mg/kg	ns	0.1186		DON 1 mg/kg vs. DON 2.5 mg/kg	ns	0.8497			DON 1 mg/kg vs. DON 2.5 mg/kg	ns	0.7525		DON 1 mg/kg vs. DON 2.5 mg/kg	ns	0.3872
DON 1 mg/kg vs. DON 5 mg/kg	*	0.0356		DON 1 mg/kg vs. DON 5 mg/kg	ns	0.0826		DON 1 mg/kg vs. DON 5 mg/kg	ns	0.1711		DON 1 mg/kg vs. DON 5 mg/kg	ns	0.56			DON 1 mg/kg vs. DON 5 mg/kg	ns	0.5926		DON 1 mg/kg vs. DON 5 mg/kg	ns	0.3508
DON 2.5 mg/kg vs. DON 5 mg/kg	ns	0.5403		DON 2.5 mg/kg vs. DON 5 mg/kg	ns	0.5665		DON 2.5 mg/kg vs. DON 5 mg/kg	ns	0.9692		DON 2.5 mg/kg vs. DON 5 mg/kg	ns	0.6878			DON 2.5 mg/kg vs. DON 5 mg/kg	ns	0.3983		DON 2.5 mg/kg vs. DON 5 mg/kg	ns	0.075
6-12				0-12								6-12					0-12
vehicle vs. DON 1 mg/kg	ns	0.137		vehicle vs. DON 1 mg/kg	*	0.0402						vehicle vs. DON 1 mg/kg	**	0.006			vehicle vs. DON 1 mg/kg	**	0.0075
vehicle vs. DON 2.5 mg/kg	***	0.0009		vehicle vs. DON 2.5 mg/kg	***	0.0001						vehicle vs. DON 2.5 mg/kg	*	0.0143			vehicle vs. DON 2.5 mg/kg	*	0.0261
vehicle vs. DON 5 mg/kg	**	0.0015		vehicle vs. DON 5 mg/kg	**	0.003						vehicle vs. DON 5 mg/kg	**	0.0093			vehicle vs. DON 5 mg/kg	*	0.0305
DON 1 mg/kg vs. DON 2.5 mg/kg	ns	0.1382		DON 1 mg/kg vs. DON 2.5 mg/kg	ns	0.1796						DON 1 mg/kg vs. DON 2.5 mg/kg	ns	0.8894			DON 1 mg/kg vs. DON 2.5 mg/kg	ns	0.8345
DON 1 mg/kg vs. DON 5 mg/kg	ns	0.2341		DON 1 mg/kg vs. DON 5 mg/kg	ns	0.0953						DON 1 mg/kg vs. DON 5 mg/kg	ns	0.3518			DON 1 mg/kg vs. DON 5 mg/kg	ns	0.4437
DON 2.5 mg/kg vs. DON 5 mg/kg	ns	0.8224		DON 2.5 mg/kg vs. DON 5 mg/kg	ns	0.661						DON 2.5 mg/kg vs. DON 5 mg/kg	ns	0.0737			DON 2.5 mg/kg vs. DON 5 mg/kg	ns	0.1601
12-18				0-18								12-18					0-18
vehicle vs. DON 1 mg/kg	ns	0.0593		vehicle vs. DON 1 mg/kg	*	0.0202						vehicle vs. DON 1 mg/kg	**	0.0027			vehicle vs. DON 1 mg/kg	**	0.0039
vehicle vs. DON 2.5 mg/kg	**	0.0028		vehicle vs. DON 2.5 mg/kg	****	<0.0001						vehicle vs. DON 2.5 mg/kg	ns	0.3713			vehicle vs. DON 2.5 mg/kg	*	0.0401
vehicle vs. DON 5 mg/kg	*	0.0456		vehicle vs. DON 5 mg/kg	**	0.0044						vehicle vs. DON 5 mg/kg	**	0.0056			vehicle vs. DON 5 mg/kg	*	0.0169
DON 1 mg/kg vs. DON 2.5 mg/kg	*	0.0314		DON 1 mg/kg vs. DON 2.5 mg/kg	ns	0.1047						DON 1 mg/kg vs. DON 2.5 mg/kg	ns	0.6651			DON 1 mg/kg vs. DON 2.5 mg/kg	ns	0.638
DON 1 mg/kg vs. DON 5 mg/kg	ns	0.3563		DON 1 mg/kg vs. DON 5 mg/kg	ns	0.1127						DON 1 mg/kg vs. DON 5 mg/kg	ns	0.0869			DON 1 mg/kg vs. DON 5 mg/kg	ns	0.2785
DON 2.5 mg/kg vs. DON 5 mg/kg	ns	0.9795		DON 2.5 mg/kg vs. DON 5 mg/kg	ns	0.7706						DON 2.5 mg/kg vs. DON 5 mg/kg	ns	0.0573			DON 2.5 mg/kg vs. DON 5 mg/kg	ns	0.0976
18-24				0-24								18-24					0-24
vehicle vs. DON 1 mg/kg	ns	0.1748		vehicle vs. DON 1 mg/kg	*	0.0169						vehicle vs. DON 1 mg/kg	ns	0.0606			vehicle vs. DON 1 mg/kg	**	0.0055
vehicle vs. DON 2.5 mg/kg	***	0.0002		vehicle vs. DON 2.5 mg/kg	****	<0.0001						vehicle vs. DON 2.5 mg/kg	ns	0.2318			vehicle vs. DON 2.5 mg/kg	*	0.0458
vehicle vs. DON 5 mg/kg	ns	0.1497		vehicle vs. DON 5 mg/kg	**	0.0066						vehicle vs. DON 5 mg/kg	**	0.0056			vehicle vs. DON 5 mg/kg	*	0.0123
DON 1 mg/kg vs. DON 2.5 mg/kg	ns	0.1125		DON 1 mg/kg vs. DON 2.5 mg/kg	ns	0.0777						DON 1 mg/kg vs. DON 2.5 mg/kg	ns	0.0677			DON 1 mg/kg vs. DON 2.5 mg/kg	ns	0.3655
DON 1 mg/kg vs. DON 5 mg/kg	ns	0.8582		DON 1 mg/kg vs. DON 5 mg/kg	ns	0.1799						DON 1 mg/kg vs. DON 5 mg/kg	ns	0.1621			DON 1 mg/kg vs. DON 5 mg/kg	ns	0.2386
DON 2.5 mg/kg vs. DON 5 mg/kg	ns	0.9219		DON 2.5 mg/kg vs. DON 5 mg/kg	ns	0.9255						DON 2.5 mg/kg vs. DON 5 mg/kg	*	0.0395			DON 2.5 mg/kg vs. DON 5 mg/kg	ns	0.0674
24-48				0-48								24-48					0-48
vehicle vs. DON 1 mg/kg	**	0.0039		vehicle vs. DON 1 mg/kg	**	0.0023						vehicle vs. DON 1 mg/kg	***	0.0007			vehicle vs. DON 1 mg/kg	**	0.0012
vehicle vs. DON 2.5 mg/kg	***	0.0004		vehicle vs. DON 2.5 mg/kg	****	<0.0001						vehicle vs. DON 2.5 mg/kg	ns	0.0551			vehicle vs. DON 2.5 mg/kg	*	0.0452
vehicle vs. DON 5 mg/kg	*	0.0382		vehicle vs. DON 5 mg/kg	*	0.0111						vehicle vs. DON 5 mg/kg	*	0.0201			vehicle vs. DON 5 mg/kg	*	0.0146
DON 1 mg/kg vs. DON 2.5 mg/kg	ns	0.205		DON 1 mg/kg vs. DON 2.5 mg/kg	ns	0.0603						DON 1 mg/kg vs. DON 2.5 mg/kg	ns	0.2486			DON 1 mg/kg vs. DON 2.5 mg/kg	ns	0.2235
DON 1 mg/kg vs. DON 5 mg/kg	ns	0.6812		DON 1 mg/kg vs. DON 5 mg/kg	ns	0.3338						DON 1 mg/kg vs. DON 5 mg/kg	ns	0.5459			DON 1 mg/kg vs. DON 5 mg/kg	ns	0.3599
DON 2.5 mg/kg vs. DON 5 mg/kg	ns	0.9943		DON 2.5 mg/kg vs. DON 5 mg/kg	ns	0.9978						DON 2.5 mg/kg vs. DON 5 mg/kg	ns	0.082			DON 2.5 mg/kg vs. DON 5 mg/kg	ns	0.0703

## Sheet: SFigure.2 statistics
A-C				H
LFP				number of cfos+ neurons
interaction	<0.0001			2 way ANOVA
time	0.2487			interaction	<0.0001
group	<0.0001			time	<0.0001
2 way ANOVA				group	<0.0001
Tukey's multiple comparisons test	Summary
Tukey's multiple comparisons test	Summary	Adjusted P Value		Šídák's multiple comparisons test	Summary	Adjusted P Value
pre				Saline - DON
delta vs. theta	****	<0.0001		NAcc	ns	0.9925
delta vs. alpha	****	<0.0001		BNST	ns	>0.9999
delta vs. beta	****	<0.0001		VMH	****	<0.0001
delta vs. gamma	****	<0.0001		VTA	ns	>0.9999
theta vs. alpha	****	<0.0001
theta vs. beta	****	<0.0001
theta vs. gamma	****	<0.0001
alpha vs. beta	ns	0.0929
alpha vs. gamma	**	0.0019
beta vs. gamma	ns	0.6298
post
delta vs. theta	****	<0.0001
delta vs. alpha	****	<0.0001
delta vs. beta	****	<0.0001
delta vs. gamma	****	<0.0001
theta vs. alpha	****	<0.0001
theta vs. beta	****	<0.0001
theta vs. gamma	****	<0.0001
alpha vs. beta	ns	0.1077
alpha vs. gamma	**	0.0079
beta vs. gamma	ns	0.8539

[truncated: 5 more sheets: SFigure.3 statistics, SFigure.4 statistics, SFigure.7 statistics, SFigure.8 statistics, SFigure.9 statistics]
